# Supplementary material for: Tetrel-Bond Interactions Involving Metallylenes TH2 (T = Si, Ge, Sn, Pb): Dual Binding Behavior
Source: Molecules. 2023 Mar 12;28(6):2577. doi: 10.3390/molecules28062577 (PMC10051284; doi:10.3390/molecules28062577)
Supplement: Supplementary file 1 [file molecules-28-02577-s001.zip]

Archive with 1 entries (1 files):
- molecules-2269342-supplementary.pdf
